# Supplementary material for: Application of the Box–Behnken Design in the Development of Amorphous PVP K30–Phosphatidylcholine Dispersions for the Co-Delivery of Curcumin and Hesperetin Prepared by Hot-Melt Extrusion
Source: Pharmaceutics. 2024 Dec 27;17(1):26. doi: 10.3390/pharmaceutics17010026 (PMC11768460; doi:10.3390/pharmaceutics17010026)
Supplement: Supplementary file 1 [file pharmaceutics-17-00026-s001.zip]

Archive with 1 entries (1 files):
- pharmaceutics-3369393-supplementary.pdf
